# Supplementary material for: Investigation of Cu Adsorption and Migration with Spectral Induced Polarization in Activated Carbon
Source: Toxics. 2023 Feb 26;11(3):221. doi: 10.3390/toxics11030221 (PMC10057908; doi:10.3390/toxics11030221)
Supplement: Supplementary file 1 [file toxics-11-00221-s001.zip]

Archive with 1 entries (1 files):
- toxics-2212989-supplementary.pdf
